# Supplementary material for: Dispersant Effects on Single-Walled Carbon Nanotube Antibacterial Activity
Source: Molecules. 2022 Feb 28;27(5):1606. doi: 10.3390/molecules27051606 (PMC8911888; doi:10.3390/molecules27051606)
Supplement: Supplementary file 1 [file molecules-27-01606-s001.zip]

Archive with 1 entries (1 files):
- molecules-1562344-supplementary.pdf
